# Supplementary material for: Effect of Prebiotic Supplementation With and Without Physiotherapy on Pain and Pain Sensitivity in People with Knee Osteoarthritis
Source: Nutrients. 2026 Feb 24;18(5):714. doi: 10.3390/nu18050714 (PMC12986947; doi:10.3390/nu18050714)
Supplement: Supplementary file 1 [file nutrients-18-00714-s001.zip]

Archive with 1 entries (1 files):
- nutrients-4135847-supplementary.pdf
